# Supplementary material for: The Association of Beta-Blocker Use and Bone Mineral Density Level in Hemodialysis Patients: A Cross-Sectional Study
Source: Medicina (Kaunas). 2023 Jan 9;59(1):129. doi: 10.3390/medicina59010129 (PMC9860648; doi:10.3390/medicina59010129)
Supplement: Supplementary file 1 [file medicina-59-00129-s001.zip]

Archive with 1 entries (1 files):
- medicina-2125750-supplementary.pdf
